# Supplementary material for: Controlling the Redox Catalytic Activity of a Cyclic Selenide Fused to 18-Crown-6 by the Conformational Transition Induced by Coordination to an Alkali Metal Ion
Source: Molecules. 2023 Apr 20;28(8):3607. doi: 10.3390/molecules28083607 (PMC10146268; doi:10.3390/molecules28083607)
Supplement: Supplementary file 1 [file molecules-28-03607-s001.zip]

Archive with 1 entries (1 files):
- molecules-2342396-supplementary.pdf
